# Supplementary material for: The Influence of Chemical Activity Models on the Description of Ion Transport through Micro-Structured Cementitious Materials
Source: Materials (Basel). 2023 Jan 28;16(3):1116. doi: 10.3390/ma16031116 (PMC9920105; doi:10.3390/ma16031116)
Supplement: Supplementary file 1 [file materials-16-01116-s001.zip]

Archive with 1 entries (1 files):
- materials-2145291-SI.pdf
